# Supplementary material for: Coelogyne victoria-reginae (Orchidaceae, Epidendroideae, Arethuseae), a new species from Chin State, Myanmar
Source: PhytoKeys. 2018 May 18;(98):125–33. doi: 10.3897/phytokeys.98.23298 (PMC6055548; doi:10.3897/phytokeys.98.23298)
Supplement: XML Treatment for Coelogyne victoria-reginae [file phytokeys.98.23298-treatment1.xml]

<!DOCTYPE tp:taxon-treatment
  PUBLIC "-//TaxonX//DTD Taxonomic Treatment Publishing DTD v0 20100105//EN" "tax-treatment-NSO.dtd">
<tp:taxon-treatment xmlns:tp="http://www.plazi.org/taxpub"><tp:treatment-meta><kwd-group><label>Taxon classification</label><kwd><named-content xmlns:xlink="http://www.w3.org/1999/xlink" content-type="kingdom">Plantae</named-content></kwd><kwd><named-content xmlns:xlink="http://www.w3.org/1999/xlink" content-type="order">Asparagales</named-content></kwd><kwd><named-content xmlns:xlink="http://www.w3.org/1999/xlink" content-type="family">Orchidaceae</named-content></kwd></kwd-group><mixed-citation publication-type="journal"><person-group><name><surname>Zhou</surname><given-names>Shi-Shun</given-names></name><name><surname>Tan</surname><given-names>Yun-Hong</given-names></name><name><surname>Jin</surname><given-names>Xiao-Hua</given-names></name><name><surname>Maung</surname><given-names>Kyaw Win</given-names></name><name><surname>Myint Zyaw</surname><given-names/></name><name><surname>Li</surname><given-names>Ren</given-names></name><name><surname>Quan</surname><given-names>Rui-Chang</given-names></name><name><surname>Liu</surname><given-names>Qiang</given-names></name></person-group><article-title>
          <italic><tp:taxon-name><tp:taxon-name-part taxon-name-part-type="genus" reg="Coelogyne">Coelogyne</tp:taxon-name-part> <tp:taxon-name-part taxon-name-part-type="species" reg="victoria-reginae">victoria-reginae</tp:taxon-name-part></tp:taxon-name></italic> (<tp:taxon-name><tp:taxon-name-part taxon-name-part-type="family">Orchidaceae</tp:taxon-name-part></tp:taxon-name>, <tp:taxon-name><tp:taxon-name-part taxon-name-part-type="subfamily">Epidendroideae</tp:taxon-name-part></tp:taxon-name>, Arethuseae), a new species from Chin State, Myanmar</article-title><source>PhytoKeys</source><day>18</day><month>5</month><year>2018</year><volume>2018</volume><issue>98</issue><fpage>125</fpage><lpage>133</lpage><pub-id pub-id-type="doi">10.3897/phytokeys.98.23298</pub-id></mixed-citation></tp:treatment-meta><tp:nomenclature><tp:taxon-name>
            <tp:taxon-name-part taxon-name-part-type="genus" reg="Coelogyne">Coelogyne</tp:taxon-name-part>
            <tp:taxon-name-part taxon-name-part-type="species" reg="victoria-reginae">victoria-reginae</tp:taxon-name-part>
            <object-id xmlns:xlink="http://www.w3.org/1999/xlink" content-type="ipni" xlink:type="simple">urn:lsid:ipni.org:names:77178924-1</object-id>
          </tp:taxon-name><tp:taxon-authority>Q.Liu &amp; S.S.Zhou</tp:taxon-authority><tp:taxon-status xmlns:xlink="http://www.w3.org/1999/xlink" xlink:type="simple">sp. nov.</tp:taxon-status><xref ref-type="fig" rid="F1">Figs 1</xref><xref ref-type="fig" rid="F2">, 2</xref></tp:nomenclature><tp:treatment-sec sec-type="diagnosis" id="SECID0ERHAC"><title>Diagnosis.</title><p>
            <italic><tp:taxon-name><tp:taxon-name-part taxon-name-part-type="genus" reg="Coelogyne">Coelogyne</tp:taxon-name-part> <tp:taxon-name-part taxon-name-part-type="species" reg="victoria-reginae">victoria-reginae</tp:taxon-name-part></tp:taxon-name></italic> is closely related to <italic><tp:taxon-name><tp:taxon-name-part taxon-name-part-type="genus" reg="Coelogyne">C.</tp:taxon-name-part> <tp:taxon-name-part taxon-name-part-type="species" reg="prolifera">prolifera</tp:taxon-name-part></tp:taxon-name></italic> by having the elliptic mid-lobe with two lamellae terminating at 2/3 on to mid-lobe, ovate or oblong lateral lobes. However, the new species can be distinguished from the latter by the ovoid pseudobulb and 1.1–1.4 cm apart on rhizome, flower brownish-red, lateral sepals (10–11 ×5.5–6.0 mm) significantly larger than dorsal sepal (7.0–8.0 × 4.5–5.0 mm).</p></tp:treatment-sec><tp:treatment-sec sec-type="material" id="SECID0ENIAC"><title>Type.</title><p>MYANMAR. Chin State. Natma Taung (Mt. Victoria) National Park, subtropical evergreen broad-leaved forest, 2400–2600 m, epiphytic on the upper trunk, 1 May 2017, Qiang Liu, <italic>M17-18</italic> (holotype, HITBC!, isotypes, RAF!).</p></tp:treatment-sec><tp:treatment-sec sec-type="description" id="SECID0EVIAC"><title>Description.</title><p>Epiphytic, rhizome creeping, rigid, 3.5–4.5 mm in diameter, densely covered with leathery scaly sheaths, with rather short internodes. Pseudobulbs 1.1–1.4 cm apart on rhizome, globose or ovoid-oblong 3.1–4.0 × 1.0–1.5 cm. Leaves two on each pseudobulb, terminal, oblong lanceolate, coriaceous, 6.5–8.3 × 2.4–3.1 cm, apex acuminate; petiole 1.0–1.7 cm. Inflorescence arising from top of mature pseudobulbs, up to 21.5–32.3 cm long, 4–6-flowered, far longer than leaves, with many persistent distichous sterile bracts just below rachis and several closely spaced distichous sterile bracts at apex of the rachis. Rachis extending and producing annual sets of imbricate bracts and flowers. Floral bracts lanceolate, almost deciduous at anthesis, ca. 1.2 cm; pedicel and ovary 8.0–10.0 mm. Flowers brownish-red, dorsal sepal triangular-ovate, 7.0–8.0 × 4.5–5.0 mm, acuminate; lateral sepals similar to dorsal sepal,10.0–11.0 × 5.5–6.0 mm. Petals narrowly linear, acuminate, 9.0–10.0 × 1.0 mm; lip 3-lobed, subovate, 10.0–11.0 × 7.0–8.0 mm, callus with 2 conspicuous longitudinal lamellae extending from base of mid-lobe; lateral lobes erect, ovate, 5.0 × 3.0 mm; mid-lobe nearly elliptic, reflexed, ca. 6.0 × 5.0 mm, margin undulate, apex emarginate; column ca. 6.0 mm, apex winged with serration; anther cap coniform; pollinia four, semi-orbicular.</p></tp:treatment-sec><tp:treatment-sec sec-type="etymology" id="SECID0E1IAC"><title>Etymology.</title><p>The new species is named after Victoria Mountain region, NatmaTaung National Park, Chin State, South-western Myanmar, where it was discovered in a vast area of mountain forest.</p></tp:treatment-sec><tp:treatment-sec sec-type="phenology" id="SECID0E6IAC"><title>Phenology.</title><p>Flowering occurs in April and May.</p></tp:treatment-sec><tp:treatment-sec sec-type="distribution" id="SECID0EEJAC"><title>Distribution and habitat.</title><p>
            <italic><tp:taxon-name><tp:taxon-name-part taxon-name-part-type="genus" reg="Coelogyne">Coelogyne</tp:taxon-name-part> <tp:taxon-name-part taxon-name-part-type="species" reg="victoria-reginae">victoria-reginae</tp:taxon-name-part></tp:taxon-name></italic> is only known from the type locality. It grows as an epiphyte on tree trunks in subtropical evergreen broad-leaved forest, which is dominated by <italic><tp:taxon-name><tp:taxon-name-part taxon-name-part-type="genus" reg="Lithocarpus">Lithocarpus</tp:taxon-name-part> <tp:taxon-name-part taxon-name-part-type="species" reg="xylocarpus">xylocarpus</tp:taxon-name-part></tp:taxon-name></italic> (Kurz) Markg. (<tp:taxon-name><tp:taxon-name-part taxon-name-part-type="family">Fagaceae</tp:taxon-name-part></tp:taxon-name>).</p></tp:treatment-sec><tp:treatment-sec sec-type="conservation status" id="SECID0EFKAC"><title>Conservation status.</title><p>
            <italic><tp:taxon-name><tp:taxon-name-part taxon-name-part-type="genus" reg="Coelogyne">Coelogyne</tp:taxon-name-part> <tp:taxon-name-part taxon-name-part-type="species" reg="victoria-reginae">victoria-reginae</tp:taxon-name-part></tp:taxon-name></italic> was collected in the Victoria Mountain, Natma Taung National Park, Chin State, South-western Myanmar. However, only one population, consisting of approximately100 individuals, has been discovered so far in the National Park. Although other populations may be found with further investigation because the area is legally protected under the management of the Myanmar Forest Department, the number of mature individuals of the subpopulation may be less than 250 on account of similar habitat. Thus, the species is here assigned a preliminary status of EN C2a [i]according to the guidelines for using the IUCN Red List Categories and Criteria (<xref ref-type="bibr" rid="B12">IUCN Standards and Petitions Subcommittee 2017</xref>).</p><sec sec-type="Key to Coelogyne sect. Proliferae" id="SECID0E1KAC"><title>Key to <tp:taxon-name><tp:taxon-name-part taxon-name-part-type="genus" reg="Coelogyne">Coelogyne</tp:taxon-name-part> <tp:taxon-name-part taxon-name-part-type="infraspecific-rank">sect.</tp:taxon-name-part> <tp:taxon-name-part taxon-name-part-type="section" reg="Proliferae">Proliferae</tp:taxon-name-part></tp:taxon-name></title><table-wrap content-type="key" position="anchor" orientation="portrait"><table id="TID0EQIAC" rules="all"><tbody><tr><td rowspan="1" colspan="1">1</td><td rowspan="1" colspan="1">Lip without lamellae, lateral lobes semi-orbicular in size</td><td rowspan="1" colspan="1">
                      <bold>2</bold>
                    </td></tr><tr><td rowspan="1" colspan="1">–</td><td rowspan="1" colspan="1">Lip with 2 lamellae, lateral lobes ovate or oblong</td><td rowspan="1" colspan="1">
                      <bold>3</bold>
                    </td></tr><tr><td rowspan="1" colspan="1">2</td><td rowspan="1" colspan="1">Flower brownish-red and lip white with a black apex, labellum large (15.0 × 9.0 mm), mid-lobe rotund</td><td rowspan="1" colspan="1">
                      <bold><italic><tp:taxon-name><tp:taxon-name-part taxon-name-part-type="genus" reg="Coelogyne">C.</tp:taxon-name-part> <tp:taxon-name-part taxon-name-part-type="species" reg="ecarinata">ecarinata</tp:taxon-name-part></tp:taxon-name></italic></bold>
                    </td></tr><tr><td rowspan="1" colspan="1">–</td><td rowspan="1" colspan="1">Flower pale yellow-green, labellum small (6.5 × 6.0), mid-lobe semi- elliptic</td><td rowspan="1" colspan="1">
                      <bold><italic><tp:taxon-name><tp:taxon-name-part taxon-name-part-type="genus" reg="Coelogyne">C.</tp:taxon-name-part> <tp:taxon-name-part taxon-name-part-type="species" reg="ustulata">ustulata</tp:taxon-name-part></tp:taxon-name></italic></bold>
                    </td></tr><tr><td rowspan="1" colspan="1">3</td><td rowspan="1" colspan="1">Mid-lobe orbicular or sub-quadrate, with 2 lamellae faint near base of mid-lobe</td><td rowspan="1" colspan="1">
                      <bold><italic><tp:taxon-name><tp:taxon-name-part taxon-name-part-type="genus" reg="Coelogyne">C.</tp:taxon-name-part> <tp:taxon-name-part taxon-name-part-type="species" reg="schultesii">schultesii</tp:taxon-name-part></tp:taxon-name></italic></bold>
                    </td></tr><tr><td rowspan="1" colspan="1">–</td><td rowspan="1" colspan="1">Mid-lobe nearly elliptic, with 2 lamellae terminating at 2/3 on to mid-lobe</td><td rowspan="1" colspan="1">
                      <bold>4</bold>
                    </td></tr><tr><td rowspan="1" colspan="1">4</td><td rowspan="1" colspan="1">Pseudobulb ovoid and 1.1–1.4 cm apart on rhizome, flower brownish-red, lateral sepals (10–11 × 5.5–6.0 mm) significantly larger than dorsal sepal (7.0–8.0 × 4.5–5.0 mm)</td><td rowspan="1" colspan="1">
                      <bold><italic><tp:taxon-name><tp:taxon-name-part taxon-name-part-type="genus" reg="Coelogyne">C.</tp:taxon-name-part> <tp:taxon-name-part taxon-name-part-type="species" reg="victoria-reginae">victoria-reginae</tp:taxon-name-part></tp:taxon-name></italic></bold>
                    </td></tr><tr><td rowspan="1" colspan="1">–</td><td rowspan="1" colspan="1">Pseudobulb narrowly ovoid-oblong and 2.5–4.0 cm apart on rhizome, flower green or yellow green, lateral sepals (3.0-3.6×1.2 mm) equal or smaller than dorsal sepal (3.0-4.0 × 3.0 mm) in size</td><td rowspan="1" colspan="1">
                      <bold><italic><tp:taxon-name><tp:taxon-name-part taxon-name-part-type="genus" reg="Coelogyne">C.</tp:taxon-name-part> <tp:taxon-name-part taxon-name-part-type="species" reg="prolifera">prolifera</tp:taxon-name-part></tp:taxon-name></italic></bold>
                    </td></tr></tbody></table></table-wrap><fig id="F1" position="float" orientation="portrait"><label>Figure 1.</label><caption><p>
          <italic><tp:taxon-name><tp:taxon-name-part taxon-name-part-type="genus" reg="Coelogyne">Coelogyne</tp:taxon-name-part> <tp:taxon-name-part taxon-name-part-type="species" reg="victoria-reginae">victoria-reginae</tp:taxon-name-part></tp:taxon-name></italic>. <bold>A</bold> Plant <bold>B</bold> Inflorescence <bold>C</bold> Lateral view of labellum <bold>D</bold> Pollinarium <bold>E</bold> Abaxial and adaxial anther cap <bold>F</bold> Sepals and petals <bold>G</bold> Front view of flower <bold>H</bold> Front and lateral view of column. All from the type collection (Qiang Liu, <italic>M17-18</italic>) and drawn by Lan Yan.</p></caption><graphic xmlns:xlink="http://www.w3.org/1999/xlink" xlink:href="phytokeys-98-125-g001.jpg" position="float" orientation="portrait" xlink:type="simple" id="oo_204063.jpg"/></fig><fig id="F2" position="float" orientation="portrait"><label>Figure 2.</label><caption><p>
          <italic><tp:taxon-name><tp:taxon-name-part taxon-name-part-type="genus" reg="Coelogyne">Coelogyne</tp:taxon-name-part> <tp:taxon-name-part taxon-name-part-type="species" reg="victoria-reginae">victoria-reginae</tp:taxon-name-part></tp:taxon-name></italic>. <bold>A</bold> Habitat <bold>B</bold> Plant <bold>C</bold> Inflorescence <bold>D</bold> Flower <bold>E</bold> Lateral view of labellum <bold>F</bold> Front view of labellum <bold>G</bold> Front and lateral view of column <bold>H</bold> Abaxial and adaxial anther cap. I. Pollinarium (Photographed by Q. Liu)</p></caption><graphic xmlns:xlink="http://www.w3.org/1999/xlink" xlink:href="phytokeys-98-125-g002.jpg" position="float" orientation="portrait" xlink:type="simple" id="oo_204064.jpg"/></fig><fig id="F3" position="float" orientation="portrait"><label>Figure 3.</label><caption><p>
          <bold>A</bold> <italic><tp:taxon-name><tp:taxon-name-part taxon-name-part-type="genus" reg="Coelogyne">Coelogyne</tp:taxon-name-part> <tp:taxon-name-part taxon-name-part-type="species" reg="schultesii">schultesii</tp:taxon-name-part></tp:taxon-name></italic> (<bold>A-1</bold> Plant <bold>A-2</bold> Inflorescence <bold>A-3</bold> Flower) <bold>B</bold> <italic><tp:taxon-name><tp:taxon-name-part taxon-name-part-type="genus" reg="Coelogyne">Coelogyne</tp:taxon-name-part> <tp:taxon-name-part taxon-name-part-type="species" reg="ecarinata">ecarinata</tp:taxon-name-part></tp:taxon-name></italic> (<bold>B-1</bold> Plant <bold>B-2</bold> Inflorescence <bold>B-3</bold> Flower) <bold>C</bold> <italic><tp:taxon-name><tp:taxon-name-part taxon-name-part-type="genus" reg="Coelogyne">Coelogyne</tp:taxon-name-part> <tp:taxon-name-part taxon-name-part-type="species" reg="victoria-reginae">victoria-reginae</tp:taxon-name-part></tp:taxon-name></italic> (<bold>C-1</bold> Plant <bold>C-2</bold> Inflorescence <bold>C-3</bold> Flower) (Photographed by Q. Liu).</p></caption><graphic xmlns:xlink="http://www.w3.org/1999/xlink" xlink:href="phytokeys-98-125-g003.jpg" position="float" orientation="portrait" xlink:type="simple" id="oo_204065.jpg"/></fig></sec></tp:treatment-sec><ref-list><ref id="B12"><mixed-citation xmlns:xlink="http://www.w3.org/1999/xlink" xlink:type="simple">
          <institution xlink:type="simple">IUCN Standards and Petitions Subcommittee</institution> (<year>2017</year>) Guidelines for Using the IUCN Red List Categories and Criteria. Version 13. Prepared by the Standards and Petitions Subcommittee. <ext-link xlink:type="simple" ext-link-type="uri" xlink:href="http://www.iucnredlist.org/documents/RedList">http://www.iucnredlist.org/documents/RedList</ext-link> Guidelines.pdf [Accessed: 30 Jul, 2017]</mixed-citation></ref></ref-list></tp:taxon-treatment>
